# Supplementary material for: Caliver: An R package for CALIbration and VERification of forest fire gridded model outputs
Source: PLoS One. 2018 Jan 2;13(1):e0189419. doi: 10.1371/journal.pone.0189419 (PMC5749677; doi:10.1371/journal.pone.0189419)
Supplement: S1 Appendix — Information related to: Code availability and software requirements.Hardware and software specifications of the system used for testing. (TEX) [file pone.0189419.s001.tex]

Code availability and software requirements.

\begin{itemize}
  \item Project name: caliver
  \item Home Page: https://ecmwf.github.io/caliver
  \item Source code repository: https://github.com/ecmwf/caliver
  \item Issue Tracker: https://github.com/ecmwf/caliver/issues
  \item Operating System(s): Platform Independent
  \item Programming Language(s): R
  \item License: APACHE-2 (\url{https://opensource.org/licenses/APACHE-2.0})
\end{itemize}

Hardware and software specifications of the system used for testing.

\begin{itemize}
  \item Operating system: openSUSE 13.1 (Bottle)
  \item Machine architecture: x86\_64
  \item CPU: Intel(R) Core(TM) i7-4770 CPU @ 3.40GHz
  \item Cores: 8
  \item RAM: 32
  \item R version: 3.3.1 (2016-06-21)
\end{itemize}
